# Supplementary material for: Cryo-EM structure and resistance landscape of M. tuberculosis MmpL3: An emergent therapeutic target
Source: Structure. 2021 Oct 7;29(10):1182–1191.e4. doi: 10.1016/j.str.2021.06.013 (PMC8752444; doi:10.1016/j.str.2021.06.013)
Supplement: Table S2. Curated MmpL3 drug-resistance mutations, related to Figures 3 and S3 — Table collating resistance-conferring MmpL3 mutations extracted from the literature, representing a total of 112 unique single amino acid substitutions at 83 residues. The preclinical agents, and associated inhibitor classes, affected by each variant are listed, along with the mycobacterial species the mutation was identified in, and a reference to the source study. Variants pooled from species other than Mtb are back-mapped, with the original mutation also listed. In only a single case did back-mapping produce a synonymous mutation (see L291). [file mmc2.xlsx]

## Sheet: Mtb MmpL3 Resistance Mutations
Mtb MmpL3 Residue	Resistance Mutation(s)	Drugs (Classes)	Mycobacterial Species Identified In (Original Mutation)	Reference(s)
R11	R11P	PIPD1 (Piperidinol Derivative), BMC-2i (Benzimidazole)	M. abscessus (R11P)	(Dupont et al., 2016), (Raynaud et al., 2020)
Q40	Q40H	HC2149 (Other), HC2184 (Benzothioazole Amide)	M. tuberculosis	﻿(Williams et al., 2019)
	Q40R	SQ109 (Ethylenediamine)	M. tuberculosis	(Tahlan et al., 2012)
	Q40R	BM212, Compounds 5 & 8 (Pyrroles)	M. tuberculosis	(Poce et al., 2013)
D46	D46G (+ G253E)	BM212, Compounds 5 & 8 (Pyrroles)	M. tuberculosis	(Poce et al., 2013)
V51	V51A	C215 (Benzimidazole)	M. tuberculosis	(Stanley et al., 2012)
S87	S87P (+ V681I)	BM212, Compounds 5 & 8 (Pyrroles)	M. tuberculosis	(Poce et al., 2013)
L189	L189R	A1 (Benzimidazole)	M. tuberculosis	(Molin et al., 2019)
	L189R	TBL-140 (Ethylenediamine)	M. tuberculosis	(Foss et al., 2016)
	L189R	NITD Compound Series (Indolecarboxamides)	M. tuberculosis	(Rao et al., 2013)
	L189R	BMC-2i (Benzimidazole)	M. abscessus (L203R)	(Raynaud et al., 2020)
	L189R	THPP (THPP & Derivatives), SQ109 (Ethylenediamine), AU1235 (Urea Derivative), NITD-304/49 (Indolecarboxamides)	M. tuberculosis MmpL3(Mutant) Expression in M. smegmatis (ΔMmpL3)	(Li et al., 2019)
	L189A	THPP (THPP & Derivatives)	M. tuberculosis MmpL3(Mutant) Expression in M. smegmatis (ΔMmpL3)	(Li et al., 2019)
L191	L191P	BM212 (Pyrrole)	M. smegmatis (L196P)	(La Rosa et al., 2012)
V192	V192M	BM212 (Pyrrole)	M. smegmatis (V197M)	(La Rosa et al., 2012)
V195	V195A	EJMCh4 (Benzimidazole)	M. tuberculosis	﻿(Korycka-Machała et al., 2019)
P209	P209A	PIPD1 (Piperidinol Derivative)	M. tuberculosis	(Dupont et al., 2019)
V210	V210A	TBL-140 (Ethylenediamine)	M. tuberculosis	(Foss et al., 2016)
L215	L215S	BM212 (Pyrrole)	M. tuberculosis	(La Rosa et al., 2012)
V233	V233G	EJMCh6 & BMC-2i (Benzimidazoles)	M. abscessus (V247G)	(Raynaud et al., 2020)
H234	H234D	E1 (Ethylenediamine)	M. tuberculosis	(Molin et al., 2019)
Y235	Y235L	BM212 (Pyrrole)	M. smegmatis (F240L)	(La Rosa et al., 2012)
P239	P239H	Compound 22 (Pyrazole)	M. tuberculosis	(Poce et al., 2019)
V240	V240A	HC2184 (Benzothioazole Amide)	M. tuberculosis	﻿(Williams et al., 2019)
	V240A	BM212 (Pyrrole)	M. bovis (V240A)	(La Rosa et al., 2012)
	V240A	Compound 6 (Pyrazole)	M. tuberculosis	(Poce et al., 2019)
	V240A	EJMCh6 (Benzimidazole)	M. tuberculosis	﻿(Korycka-Machała et al., 2019)
	V240M (+ R735C)	BM212, Compounds 5 & 8 (Pyrroles)	M. tuberculosis	(Poce et al., 2013)
I244	I244T	HC2169 (Urea Derivative)	M. tuberculosis	﻿(Williams et al., 2019)
	I244T	BM212 (Pyrrole)	M. smegmatis (I249T)	(La Rosa et al., 2012)
L246	L246P	PIPD1(Piperidinol Derivative), EJMCh6 & BMC-2i (Benzimidazoles)	M. abscessus (L260P)	(Dupont et al., 2016), (Raynaud et al., 2020)
A249	A249V (+ L291L)	BM212 (Pyrrole)	M. smegmatis (A254V-I296L)	(La Rosa et al., 2012)
	A249P	THPP (THPP & Derivatives)	M. tuberculosis	(Remuiñán et al., 2013)
I250	I250M (+ L320P)	BM212 (Pyrrole)	M. bovis (I250M-L320P)	(La Rosa et al., 2012)
Y252	Y252C	﻿IDR-0033216, IDR-0334448 (Spirocycles)	M. tuberculosis	﻿(McNeil et al., 2020)
	Y252C	SPIRO (Spirocycle)	M. tuberculosis	(Remuiñán et al., 2013)
	Y252C	HC2169 (Urea Derivative)	M. tuberculosis	﻿(Williams et al., 2019)
	Y252C	AU1235 (Urea Derivative)	M. smegmatis (Y257C)	(McNeil et al., 2017)
	Y252S	﻿IDR-0033216 (Spirocycles)	M. tuberculosis	﻿(McNeil et al., 2020)
	Y252D	PIPD1 (Piperidinol Derivative), AU1235 (Urea Derivative)	M. tuberculosis	(Dupont et al., 2019)
G253	G253E	HC2169 (Urea Derivative), HC2184 (Benzothioazole Amide)	M. tuberculosis	﻿(Williams et al., 2019)
	G253E	AU1235 (Urea Derivative)	M. tuberculosis	﻿(Grzegorzewicz et al., 2012)
	G253E	P1 (Urea Derivative)	M. tuberculosis	(Molin et al., 2019)
	G253E	EJMCh4 (Benzimidazole)	M. tuberculosis	﻿(Korycka-Machała et al., 2019)
	G253E	NITD Compound Series (Indolecarboxamides)	M. tuberculosis	(Rao et al., 2013)
	G253E (+ D46G)	BM212, Compounds 5 & 8 (Pyrrole)	M. tuberculosis	(Poce et al., 2013)
	G253E (+ I516T)	BM212, Compounds 5 & 8 (Pyrrole)	M. tuberculosis	(Poce et al., 2013)
	G253E	THPP (THPP & Derivatives), SQ109 (Ethylenediamine), AU1235 (Urea Derivative), NITD-304/49 (Indolecarboxamides)	M. tuberculosis MmpL3(Mutant) Expression in M. smegmatis (ΔMmpL3)	(Li et al., 2019)
	G253R	NITD-304/349 (Indolecarboxamides)	M. tuberculosis MmpL3(Mutant) Expression in M. smegmatis (ΔMmpL3)	(Li et al., 2019)
	G253W	AU1235 (Urea Derivative), NITD-304/349 (Indolecarboxamides)	M. tuberculosis MmpL3(Mutant) Expression in M. smegmatis (ΔMmpL3)	(Li et al., 2019)
F255	F255L	﻿﻿IDR-0033216, IDR-0334448 (Spirocycle)	M. tuberculosis	﻿(McNeil et al., 2020)
	F255L	SPIRO (Spirocycle)	M. tuberculosis	(Remuiñán et al., 2013)
	F255L	﻿GSK2043267A (Other)	M. bovis (F225L)	﻿(Trofimov et al., 2018)
	F255L	﻿CCI7967 (Other - Guanidine Derivative)	M. tuberculosis	(Grover et al., 2021)
	F255L (+ V285A)	IDR-0334448 (Spirocycle), SQ109 (Ethylenediamine)	M. tuberculosis	﻿(McNeil et al., 2020)
	F255L (+ L567P)	IDR-0334448, IDR-0541243 (Spirocycle), SQ109 (Ethylenediamine)	M. tuberculosis	﻿(McNeil et al., 2020)
	F255L (+ V646M)	IDR-0334448, IDR-0541243 (Spirocycle), SQ109 (Ethylenediamine)	M. tuberculosis	﻿(McNeil et al., 2020)
	F255L (+ M649T)	IDR-0334448 (Spirocycle), SQ109 (Ethylenediamine)	M. tuberculosis	﻿(McNeil et al., 2020)
	F255L (+ M723T)	IDR-0334448 (Spirocycle)	M. tuberculosis	﻿(McNeil et al., 2020)
	F255L (+ L567P-F644L)	IDR-0541243 (Spirocycle), SQ109 (Ethylenediamine), AU1235 (Urea Derivative)	M. tuberculosis	﻿(McNeil et al., 2020)
	F255L (+ L567P-F644I)	﻿IDR-0541243 (Spirocycle), SQ109 (Ethylenediamine), AU1235 (Urea Derivative)	M. tuberculosis	﻿(McNeil et al., 2020)
	F255V	﻿CCI7967 (Other - Guanidine Derivative)	M. tuberculosis	(Grover et al., 2021)
	F255V	SPIRO (Spirocycle)	M. tuberculosis	(Remuiñán et al., 2013)
V257	V257L	PIPD1 (Piperidinol Derivative)	M. tuberculosis	(Dupont et al., 2019)
S258	S258G (+ L320P)	BM212, Compounds 5 & 8 (Pyrroles)	M. bovis (S258G-L320P)	(Poce et al., 2013)
T277	T277M (+ L320P)	BM212 (Pyrrole)	M. bovis (T277M-L320P)	(La Rosa et al., 2012)
T284	T284A	﻿CCI7967 (Other - Guanidine Derivative)	M. tuberculosis	(Grover et al., 2021)
	T284A	TBL-140 (Ethylenediamine)	M. tuberculosis	(Foss et al., 2016)
V285	V285A	EJMCh4 (Benzimidazole)	M. tuberculosis	﻿(Korycka-Machała et al., 2019)
	V285A	PIPD1 (Piperidinol Derivative)	M. tuberculosis	(Dupont et al., 2019)
	V285A	EJMCh6 & BMC-2i (Benzimidazoles)	M. abscessus (V299A)	(Raynaud et al., 2020)
	V285A (+ F225L)	IDR-0334448 (Spirocycle), SQ109 (Ethylenediamine)	M. tuberculosis	﻿(McNeil et al., 2020)
	V285G	HC2169 (Urea Derivative)	M. tuberculosis	﻿(Williams et al., 2019)
	V285G	PIPD1 (Piperidinol Derivative)	M. tuberculosis	(Dupont et al., 2019)
	V285G	E1 (Ethylenediamine)	M. tuberculosis	(Molin et al., 2019)
T286	T286K (+ L320P)	BM212 (Pyrrole)	M. bovis (T286K-L320P)	(La Rosa et al., 2012)
S288	S288T	Indole-2-carboxamide & Derivatives (Indolecarboxamides), SQ109 (Ethylenediamine), AU1235 (Urea Derivative)	M. tuberculosis	(Lun et al., 2013)
	S288T	Compound 1 & Derivatives (Spirocycles)	M. tuberculosis	(Li et al., 2020)
	S288T	SQ109 (Ethylenediamine), AU1235 (Urea Derivative)	M. smegmatis (S293T)	(McNeil et al., 2017)
	S288T	SQ109 (Ethylenediamine), BM212 (Pyrrole), AU1235 (Urea Derivative), NITD-304/49 (Indolecarboxamides)	M. tuberculosis MmpL3(Mutant) Expression in M. smegmatis (ΔMmpL3)	(Li et al., 2019)
	S288A	SQ109 (Ethylenediamine), AU1235 (Urea Derivative)	M. smegmatis (S293A)	(McNeil et al., 2017)
V290	V290A	TBL-140 (Ethylenediamine)	M. tuberculosis	(Foss et al., 2016)
L291	L291L (+ A249V)	BM212 (Pyrrole)	M. smegmatis (I296L-A254V)	(La Rosa et al., 2012)
I292	I292S	SPIRO (Spirocycle)	M. tuberculosis	(Remuiñán et al., 2013)
	I292S	CRS400153/359 (Benzothiazole Amides)	M. tuberculosis	(De Groote et al., 2018)
	I292T	SPIRO (Spirocycle)	M. tuberculosis	(Remuiñán et al., 2013)
	I292T	PIPD1 (Piperidinol Derivative), AU1235 (Urea Derivative)	M. tuberculosis	(Dupont et al., 2019)
	I292T	E11-7 (Other - Acetamide)	M. bovis (I292T)	(Shetty et al., 2018)
	I292L	Compound 1 (Spirocycle)	M. tuberculosis	(Tantry et al., 2015)
	I292F	AU1235 (Urea Derivative)	M. smegmatis (I297F)	(McNeil et al., 2017)
A294	A294T (+ L320P)	BM212 (Pyrrole)	M. bovis (A294T-L320P)	(La Rosa et al., 2012)
S295	S295P	PIPD1 (Piperidinol Derivative)	M. abscessus (A309P)	(Dupont et al., 2016)
	S295P	CRS400153/359 (Benzothiazole Amides)	M. abscessus (A309P)	(De Groote et al., 2018)
	S295P	Compounds 5 & 25 (Indolecarboxamides)	M. abscessus (A309P)	(Pandya et al., 2019)
	S295P	Compounds 6 & 12 (Indolecarboxamides)	M. abscessus (A309P)	(Kozikowski et al., 2017)
	S295P	EJMCh6 & BMC-2i (Benzimidazoles), Compound 12 (Indolecarboxamide), AU1235 (Urea Derivative)	M. abscessus (A309P)	(Raynaud et al., 2020)
L299	L299Q	HC2149 (Other)	M. tuberculosis	﻿(Williams et al., 2019)
	L299I (+ I631F)	PIPD1 (Piperidinol Derivative)	M. abscessus (M313I-I616F)	(Dupont et al., 2016)
S309	S309C	THPP (THPP & Derivative), SQ109 (Ethylenediamine), AU1235 (Urea Derivative), NITD-304/49 (Indolecarboxamides)	M. tuberculosis MmpL3(Mutant) Expression in M. smegmatis (ΔMmpL3)	(Li et al., 2019)
T311	T311I	HC2149 (Other)	M. tuberculosis	﻿(Williams et al., 2019)
	T311I	PIPD1 (Piperidinol Derivative)	M. abscessus (T325I)	(Dupont et al., 2016)
	T311I	EJMCh6 & BMC-2i (Benzimidazoles), AU1235 (Urea Derivative)	M. abscessus (T325I)	(Raynaud et al., 2020)
	T311I	NITD Compound Series (Indolecarboxamides)	M. tuberculosis	(Rao et al., 2013)
	T311I	THPP (THPP & Derivatives), AU1235 (Urea Derivative)	M. tuberculosis MmpL3(Mutant) Expression in M. smegmatis (ΔMmpL3)	(Li et al., 2019)
A316	A316T (+ L320P)	BM212 (Pyrrole)	M. bovis (A316T-L320P)	(La Rosa et al., 2012)
L320	L320P	BM212 (Pyrrole)	M. bovis (L320P)	(La Rosa et al., 2012)
	L320P	Compound 1 & Derivatives (Spirocycles)	M. tuberculosis	(Li et al., 2020)
	L320P	C215 (Benzimidazole)	M. tuberculosis	(Stanley et al., 2012)
	L320P (+ I250M)	BM212 (Pyrrole)	M. bovis (L320P-I250M)	(La Rosa et al., 2012)
	L320P (+ S258G)	BM212, Compounds 5 & 8 (Pyrroles)	M. bovis (L320P-S258G)	(Poce et al., 2013)
	L320P (+ T277M)	BM212 (Pyrrole)	M. bovis (L320P-T277M)	(La Rosa et al., 2012)
	L320P (+ T286K)	BM212 (Pyrrole)	M. bovis (L320P-T286K)	(La Rosa et al., 2012)
	L320P (+ A294T)	BM212 (Pyrrole)	M. bovis (L320P-A294T)	(La Rosa et al., 2012)
	L320P (+ A316T)	BM212 (Pyrrole)	M. bovis (L320P-A316T)	(La Rosa et al., 2012)
	L320R (+ D466K-I585V)	BM212, Compounds 5 & 8 (Pyrroles)	M. bovis (L320R-E466K-I585V)	(Poce et al., 2013)
S321	S321T	BM212 (Pyrrole)	M. smegmatis (A326T)	(La Rosa et al., 2012)
A342	A342V	BM212 (Pyrrole)	M. smegmatis (A347V)	(La Rosa et al., 2012)
N365	N365S (+ V581A-V681I)	BM212, Compounds 5 & 8 (Pyrroles)	M. tuberculosis	(Poce et al., 2013)
Q372	Q372R	NITD-304/319 (Indolecarboxamides)	M. tuberculosis MmpL3(Mutant) Expression in M. smegmatis (ΔMmpL3)	(Li et al., 2019)
R373	R373W	HC2149 (Other)	M. tuberculosis	﻿(Williams et al., 2019)
M393	M393I	PIPD1 (Piperidinol Derivative)	M. abscessus (M384I)	(Dupont et al., 2016)
P413	P413L	PIPD1 (Piperidinol Derivative), EJMCh6 & BMC-2i (Benzimidazoles)	M. abscessus (P404L)	(Dupont et al., 2016), (Raynaud et al., 2020)
D466	D466K (+ L320R-I585V)	BM212, Compounds 5 & 8 (Pyrroles)	M. bovis (L320R-E466K-I585V)	(Poce et al., 2013)
M492	M492T (+ V564A-V681I)	BM212, Compounds 5 & 8 (Pyrroles)	M. tuberculosis	(Poce et al., 2013)
I516	I516T (+ G253E)	BM212, Compounds 5 & 8 (Pyrroles)	M. tuberculosis	(Poce et al., 2013)
M562	M562G	PIPD1 (Piperidinol Derivative), EJMCh6 & BMC-2i (Benzimidazoles), AU1235 (Urea Derivative)	M. abscessus (V547G)	(Dupont et al., 2016), (Raynaud et al., 2020)
V564	V564A (+ M492T-V681I)	BM212, Compounds 5 & 8 (Pyrroles)	M. tuberculosis	(Poce et al., 2013)
L566	L566S	PIPD1 (Piperidinol Derivative)	M. abscessus (L551S)	(Dupont et al., 2016)
	L566S	CRS400153/359 (Benzothiazole Amides)	M. abscessus (L551S)	(De Groote et al., 2018)
	L566S	EJMCh6 & BMC-2i (Benzimidazoles)	M. abscessus (L551S)	(Raynaud et al., 2020)
	L566F	PIPD1 (Piperidinol Derivative)	M. abscessus (L551F)	(Dupont et al., 2016)
	L566F	EJMCh6 & BMC-2i (Benzimidazoles), AU1235 (Urea Derivative)	M. abscessus (L551F)	(Raynaud et al., 2020)
L567	L567P	HC2060, HC2091 (Other)	M. tuberculosis	﻿(Williams et al., 2019), (Zheng et al., 2018)
	L567P	SQ109 (Ethylenediamine)	M. tuberculosis	(Tahlan et al., 2012)
	L567P	PIPD1 (Piperidinol Derivative), AU1235 (Urea Derivative)	M. tuberculosis	(Dupont et al., 2019)
	L567P	TBL-140 (Ethylenediamines)	M. tuberculosis	(Foss et al., 2016)
	L567P	THPP, SQ109 (Ethylenediamine), NITD-304/349 (Indolecarboxamides)	M. tuberculosis MmpL3(Mutant) Expression in M. smegmatis (ΔMmpL3)	(Li et al., 2019)
	L567P (+ F255L)	IDR-0334448, IDR-0541243 (Spirocycle), SQ109 (Ethylenediamine)	M. tuberculosis	﻿(McNeil et al., 2020)
	L567P (+ F255L-F644L)	IDR-0541243 (Spirocycle), SQ109 (Ethylenediamine), AU1235 (Urea Derivative)	M. tuberculosis	﻿(McNeil et al., 2020)
	L567P (+ F255L-F644I)	﻿IDR-0541243 (Spirocycle), SQ109 (Ethylenediamine), AU1235 (Urea Derivative)	M. tuberculosis	﻿(McNeil et al., 2020)
V581	V581A (+ N365S-V681I)	BM212, Compounds 5 & 8 (Pyrroles)	M. tuberculosis	(Poce et al., 2013)
I585	I585S	HC2184 (Benzothioazole Amide)	M. tuberculosis	﻿(Williams et al., 2019)
	I585V (+ L320R-D466K)	BM212, Compounds 5 & 8 (Pyrroles)	M. bovis (L320R-E466K-I585V)	(Poce et al., 2013)
S591	S591I	HC2184 (Benzothioazole Amide)	M. tuberculosis	﻿(Williams et al., 2019)
	S591I	SPIRO (Spirocycle)	M. tuberculosis	(Remuiñán et al., 2013)
	S591I	P1 (Urea Derivative), Q1 (Other - Quinoline)	M. tuberculosis	(Molin et al., 2019)
	S591I	Compound 1 & Derivatives (Spirocycles)	M. tuberculosis	(Li et al., 2020)
	S591I	NITD Compound Series (Indolecarboxamides)	M. tuberculosis	(Rao et al., 2013)
	S591I	﻿CCI7967 (Other - Guanidine-Based)	M. tuberculosis	(Grover et al., 2021)
	S591I	THPP (THPP & Derivatives), SQ109 (Ethylenediamine), BM212 (Pyrrole), AU1235 (Urea Derivative), NITD-304/349 (Indolecarboxamides)	M. tuberculosis MmpL3(Mutant) Expression in M. smegmatis (ΔMmpL3)	(Li et al., 2019)
	S591T	HC2169 (Urea Derivative)	M. tuberculosis	﻿(Williams et al., 2019)
G596	G596R	﻿IDR-0033216 (Spirocycle)	M. tuberculosis	﻿(McNeil et al., 2020)
G628	G628A	PIPD1 (Piperidinol Derivative), EJMCh6 & BMC-2i (Benzimidazoles)	M. abscessus (V613A)	(Dupont et al., 2016), (Raynaud et al., 2020)
I631	I631F (+ L299I)	PIPD1 (Piperidinol Derivative)	M. abscessus (M313I-I616F)	(Dupont et al., 2016)
A632	A632F	PIPD1 (Piperidinol Derivative), EJMCh6 & BMC-2i (Benzimidazoles), AU1235 (Urea Derivative)	M. abscessus (V617F)	(Dupont et al., 2016), (Raynaud et al., 2020)
F635	F635C	EJMCh6 & BMC-2i (Benzimidazoles)	M. abscessus (Y620C)	(Raynaud et al., 2020)
V643	V643M	HC2060, HC2091 (Other)	M. tuberculosis	﻿(Williams et al., 2019), (Zheng et al., 2018)
	V643M	TBL-140 (Ethylenediamines)	M. tuberculosis	(Foss et al., 2016)
	V643M	E11/E11-9 (Other - Acetamides)	M. bovis (V643M)	(Shetty et al., 2018)
F644	F644L	HC2060, HC2091 (Other)	M. tuberculosis	﻿(Williams et al., 2019), (Zheng et al., 2018)
	F644L	Compound 2 (THPP & Derivatives)	M. tuberculosis	(Ioerger et al., 2013)
	F644L	TBL-140 (Ethylenediamine)	M. tuberculosis	(Foss et al., 2016)
	F644L (+ F255L-L576P)	IDR-0541243 (Spirocycle), SQ109 (Ethylenediamine), AU1235 (Urea Derivative)	M. tuberculosis	﻿(McNeil et al., 2020)
	F644I (+ F255L-L576P)	﻿IDR-0541243 (Spirocycle), SQ109 (Ethylenediamine), AU1235 (Urea Derivative)	M. tuberculosis	﻿(McNeil et al., 2020)
	F644N	HC2060 (Other)	M. tuberculosis	﻿(Williams et al., 2019)
	F644C	THPP (THPP & Derivatives)	M. tuberculosis	(Remuiñán et al., 2013)
	F644C	Compound 2 (THPP & Derivatives)	M. tuberculosis	(Ioerger et al., 2013)
	F644C	﻿CCI7967 (Other - Guanidine-Based)	M. tuberculosis	(Grover et al., 2021)
	F644C	THPP (THPP & Derivatives), SQ109 (Ethylenediamine)	M. tuberculosis MmpL3(Mutant) Expression in M. smegmatis (ΔMmpL3)	(Li et al., 2019)
V646	V646M (+ F255L)	IDR-0334448, IDR-0541243 (Spirocycle), SQ109 (Ethylenediamine)	M. tuberculosis	﻿(McNeil et al., 2020)
M649	M649L	HC2091 (Other)	M. tuberculosis	(Zheng et al., 2018)
	M649L	PIPD1 (Piperidinol Derivative)	M. tuberculosis	(Dupont et al., 2019)
	M649T	HC2149 (Other)	M. tuberculosis	﻿(Williams et al., 2019)
	M649T (+ F255L)	IDR-0334448 (Spirocycle), SQ109 (Ethylenediamine)	M. tuberculosis	﻿(McNeil et al., 2020)
A662	A662E	HC2184 (Benzothioazole Amide)	M. tuberculosis	﻿(Williams et al., 2019)
T667	T667A	C215 (Benzimidazole)	M. tuberculosis	(Stanley et al., 2012)
T670	T670N	HC2091 (Other)	M. tuberculosis	(Zheng et al., 2018)
	T670I	P1 (Urea Derivative)	M. tuberculosis	(Molin et al., 2019)
A677	A677V	THPP (THPP & Derivatives)	M. tuberculosis	(Remuiñán et al., 2013)
	A677V	TBL-140 (Ethylenediamine)	M. tuberculosis	(Foss et al., 2016)
	A677T	﻿CCI7967 (Other - Guanidine-Based)	M. tuberculosis	(Grover et al., 2021)
	A677V	Compound 2 (THPP & Derivatives)	M. tuberculosis	(Ioerger et al., 2013)
A678	A678P	TBL-140 (Ethylenediamine)	M. tuberculosis	(Foss et al., 2016)
V681	V681M	A1 (Benzimidazole)	M. tuberculosis	(Molin et al., 2019)
	V681I	PIPD1 (Piperidinol Derivative)	M. tuberculosis	(Dupont et al., 2019)
	V681I	BM212, Compounds 5 & 8 (Pyrroles)	M. tuberculosis	(Poce et al., 2013)
	V681I (+ S87P)	BM212, Compounds 5 & 8 (Pyrroles)	M. tuberculosis	(Poce et al., 2013)
	V681I (+ N365S-V581A)	BM212, Compounds 5 & 8 (Pyrroles)	M. tuberculosis	(Poce et al., 2013)
	V681I (+ M492T-V564A)	BM212, Compounds 5 & 8 (Pyrroles)	M. tuberculosis	(Poce et al., 2013)
V683	V683G (+ V684G)	NITD Compound Series (Indolecarboxamides)	M. tuberculosis	(Rao et al., 2013)
V684	V684G	BM212 (Pyrrole)	M. smegmatis (V689G)	(La Rosa et al., 2012)
	V684G	NITD Compound Series (Indolecarboxamides)	M. tuberculosis	(Rao et al., 2013)
	V684G	A1 (Benzimidazole)	M. tuberculosis	(Molin et al., 2019)
	V684G	AU1235 (Urea Derivative), NITD-304/349 (Indolecarboxamides)	M. tuberculosis MmpL3(Mutant) Expression in M. smegmatis (ΔMmpL3)	(Li et al., 2019)
	V684G (+ V683G)	NITD Compound Series (Indolecarboxamides)	M. tuberculosis	(Rao et al., 2013)
	V684A	C215 (Benzimidazole)	M. tuberculosis	(Stanley et al., 2012)
	V684A	Q1 (Other - Quinoline)	M. tuberculosis	(Molin et al., 2019)
	V684A	EJMCh6 (Benzimidazole)	M. tuberculosis	﻿(Korycka-Machała et al., 2019)
	V684A	AU1235 (Urea Derivative), NITD-304/349 (Indolecarboxamides)	M. tuberculosis MmpL3(Mutant) Expression in M. smegmatis (ΔMmpL3)	(Li et al., 2019)
	V684W	NITD-304/349 (Indolecarboxamides)	M. tuberculosis MmpL3(Mutant) Expression in M. smegmatis (ΔMmpL3)	(Li et al., 2019)
L693	L693P	HC2184 (Benzothioazole Amide)	M. tuberculosis	﻿(Williams et al., 2019)
	L693R	EJMCh6 & BMC-2i (Benzimidazoles)	M. abscessus (L678R)	(Raynaud et al., 2020)
M695	M695T	HC2060 (Other)	M. tuberculosis	﻿(Williams et al., 2019)
L699	L699M	HC2184 (Benzothioazole Amide)	M. tuberculosis	﻿(Williams et al., 2019)
	L699M	TBL-140 (Ethylenediamine)	M. tuberculosis	(Foss et al., 2016)
A700	A700T	HC2091 (Other)	M. tuberculosis	﻿(Williams et al., 2019), (Zheng et al., 2018)
	A700T	SQ109 (Ethylenediamine)	M. tuberculosis	(Tahlan et al., 2012)
	A700T	TBL-140 (Ethylenediamine)	M. tuberculosis	(Foss et al., 2016)
M704	M704T	PIPD1 (Piperidinol Derivative)	M. tuberculosis	(Dupont et al., 2019)
V713	V713M	THPP (THPP & Derivatives)	M. tuberculosis	(Remuiñán et al., 2013)
M723	M723T (+ F255L)	IDR-0334448 (Spirocycle)	M. tuberculosis	﻿(McNeil et al., 2020)
R735	R735C (+ V240M)	BM212, Compounds 5 & 8 (Pyrroles)	M. tuberculosis	(Poce et al., 2013)
