# Supplementary material for: Cryo-EM structure and resistance landscape of M. tuberculosis MmpL3: An emergent therapeutic target
Source: Structure. 2021 Oct 7;29(10):1182–1191.e4. doi: 10.1016/j.str.2021.06.013 (PMC8752444; doi:10.1016/j.str.2021.06.013)
Supplement: Table S3. Genome-mined non-synonymous Mtb MmpL3 substitutions, related to Figure 4 — Table of 7,475 non-synonymous mutations detected in the Mtb MmpL3 open reading frame, mined from 45,878 Mtb genomes. These are distributed over 597 unique substitutions at 439 different residues. The cumulative mutational frequency per position, as well as any variants with an Mtb lineage association as assigned by Mykrobe (Hunt et al., 2019), are also provided. [file mmc3.xlsx]

## Sheet: Mtb Genome MmpL3 Point-Mutants
Mtb MmpL3 Mutant (Blue = Drug-Resistant Variant)	Frequency (Colour-coded as in Figure 4)		Mtb MmpL3 Position	Cumulative Mutation Frequency		Mtb MmpL3 Point-Mutant	Lineage 2	Lineage 3	Lineage 4	Lineage 6	Lineage Bovis	Lineage Caprae	Mixed	Unknown	All
P803R	1979		1	1		A821G	0	64	0	0	0	0	1	0	66
P867L	1506		5	3		D466E	0	0	6	96	178	9	0	63	352
D466E	352		6	1		E907A	0	0	33	0	0	0	0	0	33
F384I	344		12	3		E941G	0	0	0	0	0	0	0	50	50
P534S	242		14	38		F14Y	0	0	2	0	0	0	1	33	38
G78D	131		15	12		F384I	0	0	0	96	178	9	0	61	344
M875I	112		20	35		G78D	0	0	131	0	0	0	0	0	131
A821G	66		21	1		H750D	0	0	0	0	0	0	1	47	50
T742N	58		23	1		I256V	0	0	1	0	0	0	1	32	35
H750D	50		25	4		L32I	0	0	1	0	0	0	1	30	33
E941G	50		26	33		M20T	0	0	2	0	1	0	1	30	35
R743K	49		29	1		M211I	0	0	6	0	0	0	2	23	31
V38I	38		30	4		M875I	112	0	0	0	0	0	0	0	112
F14Y	38		32	39		P534S	0	0	242	0	0	0	0	0	242
P839T	38		33	4		P803R	0	0	1963	0	0	0	13	0	1979
M20T	35		36	6		P839T	38	0	0	0	0	0	0	0	38
I256V	35		38	38		P867L	0	0	1493	0	0	0	12	0	1506
T272A	34		40	1		R743K	0	0	0	0	0	0	1	46	49
L32I	33		46	11		T272A	0	0	1	0	0	0	1	32	34
E907A	33		47	15		T742N	0	0	0	0	0	0	1	55	58
M211I	31		49	1		V38I	0	0	0	38	0	0	0	0	38
G26L	30		52	25
C216S	30		55	1
M224L	30		57	1
I204V	30		59	5
R783C	28		60	20
Y235F	28		61	3
R391W	27		62	2
V203A	27		64	1
F198L	26		68	1
V681L	26		70	3
R373K	25		71	2
Q52K	24		73	1
D888E	23		75	1
M695L	23		76	1
I279M	23		77	2
V850M	23		78	132
M696L	22		84	1
A687S	22		85	7
A361R	22		90	11
T588A	22		91	10
A355R	21		97	1
V210A	21		102	4
S242T	19		103	2
L348A	19		106	1
L589V	18		113	17
V60T	18		121	1
I359Y	18		122	1
A220S	18		123	6
L189V	17		126	1
R113K	17		127	10
A669T	17		129	1
L191M	16		131	2
T286M	16		132	1
S591G	15		133	1
G47A	15		135	5
I680V	15		138	2
T588V	15		141	6
I673L	14		145	1
A362S	14		146	1
K338R	14		148	3
Q871H	14		149	14
V293I	14		150	2
D471N	14		151	2
R800S	13		152	5
A778T	13		153	2
I15M	12		155	11
Q660A	12		157	7
G833R	12		158	5
V689M	12		160	10
I149T	12		161	3
V90I	11		162	11
G628V	11		167	8
L246F	11		168	2
D46E	11		169	5
A676G	11		170	1
S638A	10		171	7
K613G	10		172	1
L227V	10		174	1
L633V	10		178	1
V91I	10		179	1
M704A	10		182	2
R155K	10		189	19
Y127H	10		191	17
T458S	9		192	1
L227A	9		193	3
R395L	9		194	1
G480S	9		198	26
I585V	8		203	27
S459T	8		204	30
I469V	8		207	6
I229V	8		210	23
W614L	8		211	32
S849F	8		212	1
P619A	8		214	1
Q167E	8		216	33
Y252C	7		219	1
R655S	7		220	18
D157N	7		224	31
F611L	7		226	7
A478S	7		227	24
M319I	7		228	1
V563L	7		229	10
V572L	7		231	2
F611G	7		235	28
I630V	7		238	2
S882P	7		241	1
A467Q	7		242	19
A869T	7		243	1
A502T	7		244	1
E171N	7		245	1
F226L	7		246	11
L540Y	6		249	1
V634G	6		250	2
A557D	6		252	7
T538E	6		256	38
L549Q	6		262	1
L354M	6		264	5
A490P	6		268	1
T569A	6		270	1
G554S	6		272	35
I605M	6		273	5
S522A	6		274	1
I571T	6		277	1
A497S	6		279	23
F635Y	6		284	1
V500P	6		285	1
G628A	6		286	19
Y498V	6		291	1
T526Q	6		293	16
A519G	6		294	1
K558N	6		296	1
I537L	6		297	5
I631V	6		298	3
E439H	6		299	2
P892S	6		301	3
L561A	6		302	1
A123G	5		307	1
S835W	5		308	1
T860P	5		314	1
K162E	5		317	2
L32M	5		319	11
A85T	5		321	1
T160A	5		322	1
G158R	5		325	1
I406T	5		327	2
A273T	5		328	1
D520E	5		332	3
K162Q	5		334	1
I531V	5		335	1
S823F	5		337	3
V169I	5		338	15
I422M	5		339	1
K613T	5		340	1
R473H	4		343	2
F30Y	4		344	1
S597F	4		345	1
L25F	4		348	20
M599L	4		349	1
N356T	4		350	3
G415V	4		354	6
A915V	4		355	25
N390T	4		356	4
L419F	4		359	26
Q59E	4		360	1
I297V	4		361	22
Q494R	4		362	14
I359T	4		366	1
L367I	4		367	4
R738K	4		369	1
A804T	4		370	1
A818S	4		373	25
A355V	4		377	1
L227I	4		378	3
A737M	4		379	3
T141S	3		381	1
Y12C	3		382	2
A193T	3		383	1
Y498F	3		384	344
P102R	3		390	4
G887S	3		391	29
V70I	3		392	3
V392A	3		394	1
V714I	3		395	9
P876S	3		396	1
T160K	3		397	4
K135T	3		398	1
S432P	3		401	3
M319T	3		402	2
D152G	3		405	1
R735S	3		406	8
D905H	3		411	1
Q435L	3		413	1
R757P	3		414	3
S806P	3		415	9
E379A	3		416	3
W5L	3		419	4
Y61C	3		421	2
K416N	3		422	6
K36N	3		425	1
V397M	3		429	2
P811L	3		430	5
G596E	3		432	4
A825V	3		435	4
T430D	3		436	1
T538A	3		438	1
S507L	3		439	10
G772R	3		442	3
R350W	3		444	2
I264L	3		445	1
I359V	3		450	1
T141A	3		453	1
V455M	3		454	1
T327I	2		455	3
L299M	2		456	1
T160M	2		457	1
E439D	2		458	9
A148V	2		459	8
P768L	2		461	2
L343P	2		466	353
G62D	2		467	8
E439K	2		468	2
D138G	2		469	8
S721F	2		470	1
K442Q	2		471	14
G231S	2		472	1
K36D	2		473	5
E378Q	2		477	1
P796S	2		478	9
I406V	2		480	9
G298S	2		482	1
A85P	2		483	1
V759I	2		484	1
A478T	2		485	2
I149V	2		486	1
Q924K	2		488	1
K135N	2		490	7
E794K	2		492	3
A825E	2		494	4
S131T	2		495	2
V161I	2		497	7
L301V	2		498	9
I631F	2		499	1
E907K	2		500	7
T810A	2		502	7
V581F	2		507	3
V414L	2		509	1
R916L	2		516	2
I585T	2		518	2
P853L	2		519	6
R926C	2		520	5
S33T	2		522	6
E794Q	2		526	6
S33R	2		527	2
A820T	2		531	5
L153M	2		532	2
P429L	2		533	1
T430N	2		534	242
G903S	2		536	3
R735L	2		537	7
G207C	2		538	9
A821E	2		539	2
P168L	2		540	6
V539L	2		542	1
C332Y	2		546	1
G415D	2		549	6
A894V	2		554	6
A71T	2		555	1
G337S	2		557	8
L843V	2		558	6
V689A	2		559	1
D103N	2		560	1
T532A	2		561	6
M492T	2		562	1
G887V	2		563	7
V293A	2		564	1
V581L	2		568	1
A150T	2		569	6
H750R	2		571	7
D904G	2		572	7
R881P	2		573	1
G415S	2		576	1
P151S	2		581	5
E891A	2		585	10
C216T	2		588	37
V210L	2		589	18
R943H	2		591	15
A401T	2		592	1
G536E	2		596	3
E495G	2		597	4
A77D	2		598	1
H461Y	2		599	5
W614V	2		605	6
D152A	2		611	14
K394R	1		612	1
A546T	1		613	15
A908T	1		614	10
P402S	1		619	8
A662S	1		627	1
N145D	1		628	17
A765S	1		629	1
P767S	1		630	7
Q468P	1		631	8
T286V	1		632	1
I229L	1		633	10
D936N	1		634	7
L106S	1		635	7
N450D	1		636	1
T568N	1		638	10
P807L	1		650	1
S865L	1		654	1
R755Q	1		655	8
V60A	1		660	12
G207S	1		662	1
R923P	1		669	17
M704V	1		672	1
V29I	1		673	14
A497T	1		676	11
P518T	1		679	1
M559V	1		680	15
V397L	1		681	26
F97L	1		682	1
P396L	1		683	1
I456V	1		687	22
A382T	1		689	14
A296G	1		695	23
I744L	1		696	22
T286R	1		700	1
I627V	1		704	11
F73S	1		714	3
E808G	1		717	2
D884N	1		721	2
R900W	1		727	1
R377S	1		735	5
F635S	1		737	4
A123E	1		738	4
G207V	1		739	1
T286K	1		740	1
T284A	1		742	59
Q238H	1		743	50
I264V	1		744	1
V1M	1		747	1
V564L	1		750	52
L679A	1		753	1
A812T	1		755	1
L576S	1		756	1
L307V	1		757	4
A490G	1		758	1
S826N	1		759	2
G870S	1		760	1
L398V	1		762	2
A75S	1		765	1
G26S	1		766	1
Q52H	1		767	2
E794!	1		768	2
G762R	1		770	1
D888G	1		772	3
I250T	1		776	1
I297A	1		778	14
A682S	1		780	1
W366C	1		782	1
G344A	1		783	28
V241I	1		794	5
L189Q	1		795	1
I571M	1		796	2
K338H	1		797	1
A592V	1		800	13
G421A	1		802	1
S901P	1		803	1979
A322S	1		804	4
A401I	1		805	1
R473C	1		806	3
P102H	1		807	1
F302L	1		808	1
G415F	1		810	2
S901L	1		811	3
A776E	1		812	2
V55L	1		813	2
A294V	1		815	1
E262G	1		818	4
R182L	1		820	2
I229M	1		821	68
T122I	1		823	5
I483S	1		825	5
A170D	1		826	2
L813M	1		830	1
E654A	1		833	12
V414A	1		835	5
S317T	1		837	1
D486A	1		839	38
Y146D	1		842	1
T453I	1		843	2
E891K	1		849	8
L191A	1		850	23
P413S	1		852	1
G421R	1		853	2
P560S	1		855	1
T174N	1		857	1
P897A	1		860	6
E837D	1		862	1
V328M	1		865	1
E484K	1		867	1506
E378D	1		868	2
G334R	1		869	7
P782T	1		870	1
G214V	1		871	14
I359W	1		875	112
E527D	1		876	3
S852W	1		881	3
S325Y	1		882	7
D884E	1		884	2
A249T	1		887	5
S868C	1		888	25
Q40R	1		891	3
F482L	1		892	6
C332G	1		894	3
G747R	1		895	1
A700T	1		897	1
P518A	1		900	1
M319L	1		901	3
I256T	1		903	3
T272V	1		904	3
V21I	1		905	3
S612A	1		907	35
K756T	1		908	1
R655N	1		914	1
G26C	1		915	4
K442S	1		916	2
L189R	1		917	1
A382H	1		918	1
M830I	1		923	1
A895V	1		924	2
T314M	1		926	2
G917S	1		931	1
M492I	1		932	1
E381D	1		933	1
A467S	1		936	1
L740P	1		941	50
R739H	1		943	2
F444L	1
G762E	1
D753P	1
S321A	1
K308H	1
G383E	1
V581I	1
T277M	1
Q59R	1
G903C	1
P76Q	1
V340I	1
G26A	1
V650L	1
L573F	1
S901A	1
V500I	1
F717V	1
L932M	1
S795L	1
T270I	1
I256S	1
L291I	1
T918M	1
I244V	1
A632V	1
V683G	1
E527A	1
I516V	1
S432L	1
F349L	1
I250V	1
A894E	1
Y268C	1
I406G	1
L454Q	1
S826G	1
R370L	1
P857S	1
L348M	1
A499S	1
G636S	1
R391L	1
C216A	1
R881H	1
R391Q	1
K36M	1
S317A	1
I537M	1
R797Q	1
M211V	1
K162M	1
I472V	1
A436S	1
I335T	1
I516M	1
V212L	1
V192A	1
P485T	1
R743C	1
H68N	1
A178E	1
V634I	1
L813P	1
G245S	1
T742H	1
S933Y	1
F129V	1
G542S	1
A228T	1
L243M	1
P758H	1
M224T	1
R509H	1
P402L	1
P533Q	1
P485Q	1
A470S	1
Q49E	1
I256N	1
R842H	1
A148T	1
P133Q	1
R757W	1
M477T	1
I422V	1
D488K	1
I132V	1
S868F	1
T179S	1
I405L	1
S802R	1
I411V	1
Q468L	1
G727R	1
A778V	1
Q435H	1
S360T	1
D888N	1
M562T	1
V60F	1
G298C	1
L301F	1
D64G	1
T862P	1
N914T	1
Q238E	1
A172V	1
R766H	1
L227T	1
L629M	1
A557V	1
M599I	1
S805R	1
T770I	1
Q457L	1
P445L	1
V345M	1
V161A	1
A815V	1
A557S	1
K126N	1
A931V	1
G57A	1
R155W	1
A812V	1
I264M	1
A121V	1
G337C	1
F717L	1
F444S	1
T598A	1
V194I	1
G536R	1
G207F	1
R672H	1
S855P	1
G6D	1
L23I	1
D369H	1
H339N	1
T860A	1
G219S	1
P84Q	1
D466N	1
L555I	1
P767H	1
S760G	1
K425N	1
L32V	1
R182K	1
E438D	1
G207A	1
D904E	1
V274L	1
V285M	1
G78S	1
G780E	1
